# Supplementary material for: Can centre-based childcare buffer against the negative effects of family adversity on child socio-emotional wellbeing?
Source: Eur J Public Health. 2021 Feb 7;31(3):474–81. doi: 10.1093/eurpub/ckab006 (PMC7611253; doi:10.1093/eurpub/ckab006)
Supplement: ckab006_Supplementary_Data [file ckab006_supplementary_data.zip]

Archive with 3 entries (3 files):
- ejph-2020-10-om-1310-File003.docx
- ejph-2020-10-om-1310-File004.pdf
- ejph-2020-10-om-1310-File005.docx
